# Supplementary material for: Influence of Using a Contrast-Enhanced CT Image as the Primary Image on CyberKnife Brain Radiosurgery Treatment Plans
Source: Front Oncol. 2021 Sep 16;11:705905. doi: 10.3389/fonc.2021.705905 (PMC8483719; doi:10.3389/fonc.2021.705905)
Supplement: Supplementary Appendix A — The target gamma difference for each patient. [file DataSheet_1.zip]

Archive with 25 entries (25 files):
- Appendix A The target gamma difference for each patient/Patient 10-1.tif
- Appendix A The target gamma difference for each patient/Patient 1-1.tif
- Appendix A The target gamma difference for each patient/Patient 11-1.tif
- Appendix A The target gamma difference for each patient/Patient 12-1.tif
- Appendix A The target gamma difference for each patient/Patient 13-1.tif
- Appendix A The target gamma difference for each patient/Patient 14-1.tif
- Appendix A The target gamma difference for each patient/Patient 15-1.tif
- Appendix A The target gamma difference for each patient/Patient 16-1.tif
- Appendix A The target gamma difference for each patient/Patient 17-1.tif
- Appendix A The target gamma difference for each patient/Patient 18-1.tif
- Appendix A The target gamma difference for each patient/Patient 19-1.tif
- Appendix A The target gamma difference for each patient/Patient 20-1.tif
- Appendix A The target gamma difference for each patient/Patient 2-1.tif
- Appendix A The target gamma difference for each patient/Patient 21-1.tif
- Appendix A The target gamma difference for each patient/Patient 22-1.tif
- Appendix A The target gamma difference for each patient/Patient 23-1.tif
- Appendix A The target gamma difference for each patient/Patient 24-1.tif
- Appendix A The target gamma difference for each patient/Patient 25-1.tif
- Appendix A The target gamma difference for each patient/Patient 3-1.tif
- Appendix A The target gamma difference for each patient/Patient 4-1.tif
- Appendix A The target gamma difference for each patient/Patient 5-1.tif
- Appendix A The target gamma difference for each patient/Patient 6-1.tif
- Appendix A The target gamma difference for each patient/Patient 7-1.tif
- Appendix A The target gamma difference for each patient/Patient 8-1.tif
- Appendix A The target gamma difference for each patient/Patient 9-1.tif
